# Supplementary material for: Determination of Microcystins in Fish Tissue by ELISA and MALDI-TOF MS Using a Highly Specific Single Domain Antibody
Source: Toxins (Basel). 2023 Jan 17;15(2):84. doi: 10.3390/toxins15020084 (PMC9966346; doi:10.3390/toxins15020084)
Supplement: Supplementary file 1 [file toxins-15-00084-s001.zip]

Archive with 1 entries (1 files):
- toxins-2112173-supplementary.pdf
